# Supplementary material for: Prognostic Significance of New-Onset Atrial Fibrillation Burden in Acute Myocardial Infarction Patients: A Comparison Based on Left Ventricular Ejection Fraction
Source: J Cardiovasc Dev Dis. 2026 Apr 15;13(4):169. doi: 10.3390/jcdd13040169 (PMC13115877; doi:10.3390/jcdd13040169)
Supplement: Supplementary file 1 [file jcdd-13-00169-s001.zip]

Archive with 1 entries (1 files):
- jcdd-4201327-supplementary.pdf
